# Supplementary material for: Public finances and tobacco taxation with product variety: Theory and application to Senegal and Nigeria
Source: PLoS One. 2019 Feb 14;14(2):e0212015. doi: 10.1371/journal.pone.0212015 (PMC6375595; doi:10.1371/journal.pone.0212015)
Supplement: S1 File — (DO) [file pone.0212015.s003.do]

log using Nigeria.log, replace


****************** Nigeria


heckman quanty lnprice1 sex1  Agegrp1 Agegrp3 Agegrp4 residence1 wealth Education1 Education2 Education4 employment1 employment3 employment4 Marital_status1 Marital_status3 Marital_status4 , select(lnprice1 sex1 Agegrp1 Agegrp3 Agegrp4 residence1 Education1 Education2  Education4  wealth employment1 employment3 employment4 Marital_status1 Marital_status3 Marital_status4 religion_proh )  vce(robust)
outreg2  using nigeriarevision9_17_18.xls, replace  sideway noparen  dec(3)


***Marginal effects 
margins, dydx(*) predict(psel)  atmean 

outreg using margnigfiml.doc, stat(b_dfdx se_dfdx) bdec(3)  nobrket    starloc(1) starlevels(10 5 1) nocons replace

***Quintil
heckman quanty lnprice1 sex1  Agegrp1 Agegrp3 Agegrp4 residence1  Education1 Education2 Education4 employment1 employment3 employment4 Marital_status1 Marital_status3 Marital_status4 if quintil1==1 , select(lnprice1 sex1 Agegrp1 Agegrp3 Agegrp4 residence1 Education1 Education2  Education4   employment1 employment3 employment4 Marital_status1 Marital_status3 Marital_status4 religion_proh )  vce(robust)
heckman quanty lnprice1 sex1  Agegrp1 Agegrp3 Agegrp4 residence1  Education1 Education2 Education4 employment1 employment3 employment4 Marital_status1 Marital_status3 Marital_status4 if quant1==1 , select(lnprice1 sex1 Agegrp1 Agegrp3 Agegrp4 residence1 Education1 Education2  Education4   employment1 employment3 employment4 Marital_status1 Marital_status3 Marital_status4 religion_proh )  vce(robust)


heckman quanty lnprice1 sex1  Agegrp1 Agegrp3 Agegrp4 residence1  Education1 Education2 Education4 employment1 employment3 employment4 Marital_status1 Marital_status3 Marital_status4 if quintil2==1, select(lnprice1 sex1 Agegrp1 Agegrp3 Agegrp4 residence1 Education1 Education2  Education4   employment1 employment3 employment4 Marital_status1 Marital_status3 Marital_status4 religion_proh )  vce(robust)
heckman quanty lnprice1 sex1  Agegrp1 Agegrp3 Agegrp4 residence1  Education1 Education2 Education4 employment1 employment3 employment4 Marital_status1 Marital_status3 Marital_status4 if quintil3==1, select(lnprice1 sex1 Agegrp1 Agegrp3 Agegrp4 residence1 Education1 Education2  Education4   employment1 employment3 employment4 Marital_status1 Marital_status3 Marital_status4 religion_proh )  vce(robust)
heckman quanty lnprice1 sex1  Agegrp1 Agegrp3 Agegrp4 residence1  Education1 Education2 Education4 employment1 employment3 employment4 Marital_status1 Marital_status3 Marital_status4 if quintil4==1, select(lnprice1 sex1 Agegrp1 Agegrp3 Agegrp4 residence1 Education1 Education2  Education4   employment1 employment3 employment4 Marital_status1 Marital_status3 Marital_status4 religion_proh )  vce(robust)
heckman quanty lnprice1 sex1  Agegrp1 Agegrp3 Agegrp4 residence1  Education1 Education2 Education4 employment1 employment3 employment4 Marital_status1 Marital_status3 Marital_status4 if quintil5==1, select(lnprice1 sex1 Agegrp1 Agegrp3 Agegrp4 residence1 Education1 Education2  Education4   employment1 employment3 employment4 Marital_status1 Marital_status3 Marital_status4 religion_proh )  vce(robust)
heckman quanty lnprice1 sex1  Agegrp1 Agegrp3 Agegrp4 residence1  Education1 Education2 Education4 employment1 employment3 employment4 Marital_status1 Marital_status3 Marital_status4 if quant4==1, select(lnprice1 sex1 Agegrp1 Agegrp3 Agegrp4 residence1 Education1 Education2  Education4   employment1 employment3 employment4 Marital_status1 Marital_status3 Marital_status4 religion_proh )  vce(robust)


**Age 
heckman quanty lnprice1 sex1   residence1 wealth Education1 Education2 Education4 employment1 employment3 employment4 Marital_status1 Marital_status3 Marital_status4 if Agegrp1==1, select(lnprice1 sex1  residence1 Education1 Education2  Education4  wealth employment1 employment3 employment4 Marital_status1 Marital_status3 Marital_status4 religion_proh )  vce(robust)
heckman quanty lnprice1 sex1   residence1 wealth Education1 Education2 Education4 employment1 employment3 employment4 Marital_status1 Marital_status3 Marital_status4 if Agegrp2==1, select(lnprice1 sex1  residence1 Education1 Education2  Education4  wealth employment1 employment3 employment4 Marital_status1 Marital_status3 Marital_status4 religion_proh )  vce(robust)
heckman quanty lnprice1 sex1   residence1 wealth Education1 Education2 Education4  employment1 employment3 employment4 Marital_status1 Marital_status3 Marital_status4 if Agegrp3==1, select(lnprice1 sex1  residence1 Education1 Education2  Education4  wealth employment1 employment3 employment4 Marital_status1 Marital_status3 Marital_status4 religion_proh  )  vce(robust)
heckman quanty lnprice1 sex1   residence1 wealth Education1 Education2 Education4  employment1 employment3 employment4 Marital_status1 Marital_status3 Marital_status4 if Agegrp4==1, select(lnprice1 sex1  residence1 Education1 Education2  Education4  wealth employment1 employment3 employment4 Marital_status1 Marital_status3 Marital_status4 religion_proh )  vce(robust)


**residence
heckman quanty lnprice1 sex1  Agegrp1 Agegrp3 Agegrp4  wealth Education1 Education2 Education4 employment1 employment3 employment4 Marital_status1 Marital_status3 Marital_status4 if residence1==1, select(lnprice1 sex1 Agegrp1 Agegrp3 Agegrp4  Education1 Education2  Education4  wealth employment1 employment3 employment4 Marital_status1 Marital_status3 Marital_status4 religion_proh )  vce(robust)
heckman quanty lnprice1 sex1  Agegrp1 Agegrp3 Agegrp4  wealth Education1 Education2 Education4  employment1 employment3 employment4 Marital_status1 Marital_status3 Marital_status4 if residence2==1, select(lnprice1 sex1 Agegrp1 Agegrp3 Agegrp4  Education1 Education2  Education4  wealth employment1 employment3 employment4 Marital_status1 Marital_status3 Marital_status4 religion_proh )  vce(robust)


**Sex
heckman quanty lnprice1   Agegrp1 Agegrp3 Agegrp4 residence1 wealth Education1 Education2 Education4 employment1 employment3 employment4 Marital_status1 Marital_status3 Marital_status4 if sex1==1, select(lnprice1  Agegrp1 Agegrp3 Agegrp4 residence1 Education1 Education2  Education4  wealth employment1 employment3 employment4 Marital_status1 Marital_status3 Marital_status4 religion_proh )  vce(robust)
heckman quanty lnprice1   Agegrp1 Agegrp3 Agegrp4 residence1 wealth Education1 Education2 Education4  employment1 employment3 employment4 Marital_status1 Marital_status3 Marital_status4 if sex2==1, select(lnprice1  Agegrp1 Agegrp3 Agegrp4 residence1 Education1 Education2  Education4  wealth employment1 employment3 employment4 Marital_status1 Marital_status3 Marital_status4 religion_proh )  vce(robust)


***Education
heckman quanty lnprice1 sex1  Agegrp1 Agegrp3 Agegrp4 residence1 wealth Education1 Education2 Education4 employment1 employment3 employment4 Marital_status1 Marital_status3 Marital_status4 if Education1==1, select(lnprice1 sex1 Agegrp1 Agegrp3 Agegrp4 residence1 Education1 Education2  Education4  wealth employment1 employment3 employment4 Marital_status1 Marital_status3 Marital_status4 religion_proh )  vce(robust)
heckman quanty lnprice1 sex1  Agegrp1 Agegrp3 Agegrp4 residence1 wealth Education1 Education2 Education4 employment1 employment3 employment4 Marital_status1 Marital_status3 Marital_status4 if Education2==1 , select(lnprice1 sex1 Agegrp1 Agegrp3 Agegrp4 residence1 Education1 Education2  Education4  wealth employment1 employment3 employment4 Marital_status1 Marital_status3 Marital_status4 religion_proh )  vce(robust)
heckman quanty lnprice1 sex1  Agegrp1 Agegrp3 Agegrp4 residence1 wealth Education1 Education2 Education4 employment1 employment3 employment4 Marital_status1 Marital_status3 Marital_status4 if Education3==1, select(lnprice1 sex1 Agegrp1 Agegrp3 Agegrp4 residence1 Education1 Education2  Education4  wealth employment1 employment3 employment4 Marital_status1 Marital_status3 Marital_status4 religion_proh )  vce(robust)
heckman quanty lnprice1 sex1  Agegrp1 Agegrp3 Agegrp4 residence1 wealth Education1 Education2 Education4 employment1 employment3 employment4 Marital_status1 Marital_status3 Marital_status4  if Education4==1, select(lnprice1 sex1 Agegrp1 Agegrp3 Agegrp4 residence1 Education1 Education2  Education4  wealth employment1 employment3 employment4 Marital_status1 Marital_status3 Marital_status4 religion_proh )  vce(robust)


***Marital status
heckman quanty lnprice1 sex1  Agegrp1 Agegrp3 Agegrp4 residence1  Education1 Education2 Education4 employment1 employment3 employment4 Marital_status1 Marital_status3 Marital_status4 if Marital_status1==1 , select(lnprice1 sex1 Agegrp1 Agegrp3 Agegrp4 residence1 Education1 Education2  Education4   employment1 employment3 employment4 Marital_status1 Marital_status3 Marital_status4 religion_proh )  vce(robust)
heckman quanty lnprice1 sex1  Agegrp1 Agegrp3 Agegrp4 residence1  Education1 Education2 Education4 employment1 employment3 employment4 Marital_status1 Marital_status3 Marital_status4 if Marital_status2==1, select(lnprice1 sex1 Agegrp1 Agegrp3 Agegrp4 residence1 Education1 Education2  Education4   employment1 employment3 employment4 Marital_status1 Marital_status3 Marital_status4 religion_proh )  vce(robust)
heckman quanty lnprice1 sex1  Agegrp1 Agegrp3 Agegrp4 residence1  Education1 Education2 Education4 employment1 employment3 employment4 Marital_status1 Marital_status3 Marital_status4 if Marital_status3==1, select(lnprice1 sex1 Agegrp1 Agegrp3 Agegrp4 residence1 Education1 Education2  Education4   employment1 employment3 employment4 Marital_status1 Marital_status3 Marital_status4 religion_proh )  vce(robust)
heckman quanty lnprice1 sex1  Agegrp1 Agegrp3 Agegrp4 residence1  Education1 Education2 Education4 employment1 employment3 employment4 Marital_status1 Marital_status3 Marital_status4 if Marital_status4==1, select(lnprice1 sex1 Agegrp1 Agegrp3 Agegrp4 residence1 Education1 Education2  Education4   employment1 employment3 employment4 Marital_status1 Marital_status3 Marital_status4 religion_proh )  vce(robust)


***************Twostep Nigeria
******************

heckman quanty lnprice1 sex1  Agegrp1 Agegrp3 Agegrp4 residence1 wealth Education1 Education2 Education4 employment1 employment3 employment4 Marital_status1 Marital_status3 Marital_status4 , select(lnprice1 sex1 Agegrp1 Agegrp3 Agegrp4 residence1 Education1 Education2  Education4  wealth employment1 employment3 employment4 Marital_status1 Marital_status3 Marital_status4 religion_proh )  twostep vce(conventional)
outreg2  using nigeriarevision9_17_18.xls, append  sideway noparen  dec(3)

***Marginal effects 
margins, dydx(*) predict(psel)  atmean 

outreg using margnigtwost.doc, stat(b_dfdx se_dfdx) bdec(3)  nobrket    starloc(1) starlevels(10 5 1) nocons replace


***Quintil
heckman quanty lnprice1 sex1  Agegrp1 Agegrp3 Agegrp4 residence1  Education1 Education2 Education4 employment1 employment3 employment4 Marital_status1 Marital_status3 Marital_status4 if quintil1==1 , select(lnprice1 sex1 Agegrp1 Agegrp3 Agegrp4 residence1 Education1 Education2  Education4   employment1 employment3 employment4 Marital_status1 Marital_status3 Marital_status4 religion_proh )  twostep vce(conventional)

heckman quanty lnprice1 sex1  Agegrp1 Agegrp3 Agegrp4 residence1  Education1 Education2 Education4 employment1 employment3 employment4 Marital_status1 Marital_status3 Marital_status4 if quintil2==1, select(lnprice1 sex1 Agegrp1 Agegrp3 Agegrp4 residence1 Education1 Education2  Education4   employment1 employment3 employment4 Marital_status1 Marital_status3 Marital_status4 religion_proh )  twostep vce(conventional)

heckman quanty lnprice1 sex1  Agegrp1 Agegrp3 Agegrp4 residence1  Education1 Education2 Education4 employment1 employment3 employment4 Marital_status1 Marital_status3 Marital_status4 if quintil3==1, select(lnprice1 sex1 Agegrp1 Agegrp3 Agegrp4 residence1 Education1 Education2  Education4   employment1 employment3 employment4 Marital_status1 Marital_status3 Marital_status4 religion_proh )  twostep vce(conventional)

heckman quanty lnprice1 sex1  Agegrp1 Agegrp3 Agegrp4 residence1  Education1 Education2 Education4 employment1 employment3 employment4 Marital_status1 Marital_status3 Marital_status4 if quintil4==1, select(lnprice1 sex1 Agegrp1 Agegrp3 Agegrp4 residence1 Education1 Education2  Education4   employment1 employment3 employment4 Marital_status1 Marital_status3 Marital_status4 religion_proh )  twostep vce(conventional)

heckman quanty lnprice1 sex1  Agegrp1 Agegrp3 Agegrp4 residence1  Education1 Education2 Education4 employment1 employment3 employment4 Marital_status1 Marital_status3 Marital_status4 if quintil5==1, select(lnprice1 sex1 Agegrp1 Agegrp3 Agegrp4 residence1 Education1 Education2  Education4   employment1 employment3 employment4 Marital_status1 Marital_status3 Marital_status4 religion_proh )  twostep vce(conventional)


**Age 
heckman quanty lnprice1 sex1   residence1 wealth Education1 Education2 Education4 employment1 employment3 employment4 Marital_status1 Marital_status3 Marital_status4 if Agegrp1==1, select(lnprice1 sex1  residence1 Education1 Education2  Education4  wealth employment1 employment3 employment4 Marital_status1 Marital_status3 Marital_status4 religion_proh )  twostep vce(conventional)

heckman quanty lnprice1 sex1   residence1 wealth Education1 Education2 Education4 employment1 employment3 employment4 Marital_status1 Marital_status3 Marital_status4 if Agegrp2==1, select(lnprice1 sex1  residence1 Education1 Education2  Education4  wealth employment1 employment3 employment4 Marital_status1 Marital_status3 Marital_status4 religion_proh )  twostep vce(conventional)

heckman quanty lnprice1 sex1   residence1 wealth Education1 Education2 Education4  employment1 employment3 employment4 Marital_status1 Marital_status3 Marital_status4 if Agegrp3==1, select(lnprice1 sex1  residence1 Education1 Education2  Education4  wealth employment1 employment3 employment4 Marital_status1 Marital_status3 Marital_status4 religion_proh  )  twostep vce(conventional)

heckman quanty lnprice1 sex1   residence1 wealth Education1 Education2 Education4  employment1 employment3 employment4 Marital_status1 Marital_status3 Marital_status4 if Agegrp4==1, select(lnprice1 sex1  residence1 Education1 Education2  Education4  wealth employment1 employment3 employment4 Marital_status1 Marital_status3 Marital_status4 religion_proh )  twostep vce(conventional)


**residence
heckman quanty lnprice1 sex1  Agegrp1 Agegrp3 Agegrp4  wealth Education1 Education2 Education4 employment1 employment3 employment4 Marital_status1 Marital_status3 Marital_status4 if residence1==1, select(lnprice1 sex1 Agegrp1 Agegrp3 Agegrp4  Education1 Education2  Education4  wealth employment1 employment3 employment4 Marital_status1 Marital_status3 Marital_status4 religion_proh )  twostep vce(conventional)

heckman quanty lnprice1 sex1  Agegrp1 Agegrp3 Agegrp4  wealth Education1 Education2 Education4  employment1 employment3 employment4 Marital_status1 Marital_status3 Marital_status4 if residence2==1, select(lnprice1 sex1 Agegrp1 Agegrp3 Agegrp4  Education1 Education2  Education4  wealth employment1 employment3 employment4 Marital_status1 Marital_status3 Marital_status4 religion_proh )  twostep vce(conventional)


**Sex
heckman quanty lnprice1   Agegrp1 Agegrp3 Agegrp4 residence1 wealth Education1 Education2 Education4 employment1 employment3 employment4 Marital_status1 Marital_status3 Marital_status4 if sex1==1, select(lnprice1  Agegrp1 Agegrp3 Agegrp4 residence1 Education1 Education2  Education4  wealth employment1 employment3 employment4 Marital_status1 Marital_status3 Marital_status4 religion_proh )  twostep vce(conventional)

heckman quanty lnprice1   Agegrp1 Agegrp3 Agegrp4 residence1 wealth Education1 Education2 Education4  employment1 employment3 employment4 Marital_status1 Marital_status3 Marital_status4 if sex2==1, select(lnprice1  Agegrp1 Agegrp3 Agegrp4 residence1 Education1 Education2  Education4  wealth employment1 employment3 employment4 Marital_status1 Marital_status3 Marital_status4 religion_proh )  twostep vce(conventional)


***Education
heckman quanty lnprice1 sex1  Agegrp1 Agegrp3 Agegrp4 residence1 wealth Education1 Education2 Education4 employment1 employment3 employment4 Marital_status1 Marital_status3 Marital_status4 if Education1==1, select(lnprice1 sex1 Agegrp1 Agegrp3 Agegrp4 residence1 Education1 Education2  Education4  wealth employment1 employment3 employment4 Marital_status1 Marital_status3 Marital_status4 religion_proh )  twostep vce(conventional)

heckman quanty lnprice1 sex1  Agegrp1 Agegrp3 Agegrp4 residence1 wealth Education1 Education2 Education4 employment1 employment3 employment4 Marital_status1 Marital_status3 Marital_status4 if Education2==1 , select(lnprice1 sex1 Agegrp1 Agegrp3 Agegrp4 residence1 Education1 Education2  Education4  wealth employment1 employment3 employment4 Marital_status1 Marital_status3 Marital_status4 religion_proh )  twostep vce(conventional)

heckman quanty lnprice1 sex1  Agegrp1 Agegrp3 Agegrp4 residence1 wealth Education1 Education2 Education4 employment1 employment3 employment4 Marital_status1 Marital_status3 Marital_status4 if Education3==1, select(lnprice1 sex1 Agegrp1 Agegrp3 Agegrp4 residence1 Education1 Education2  Education4  wealth employment1 employment3 employment4 Marital_status1 Marital_status3 Marital_status4 religion_proh )  twostep vce(conventional)

heckman quanty lnprice1 sex1  Agegrp1 Agegrp3 Agegrp4 residence1 wealth Education1 Education2 Education4 employment1 employment3 employment4 Marital_status1 Marital_status3 Marital_status4  if Education4==1, select(lnprice1 sex1 Agegrp1 Agegrp3 Agegrp4 residence1 Education1 Education2  Education4  wealth employment1 employment3 employment4 Marital_status1 Marital_status3 Marital_status4 religion_proh ) twostep vce(conventional)


***Marital status
heckman quanty lnprice1 sex1  Agegrp1 Agegrp3 Agegrp4 residence1  Education1 Education2 Education4 employment1 employment3 employment4 Marital_status1 Marital_status3 Marital_status4 if Marital_status1==1 , select(lnprice1 sex1 Agegrp1 Agegrp3 Agegrp4 residence1 Education1 Education2  Education4   employment1 employment3 employment4 Marital_status1 Marital_status3 Marital_status4 religion_proh )  twostep vce(conventional)

heckman quanty lnprice1 sex1  Agegrp1 Agegrp3 Agegrp4 residence1  Education1 Education2 Education4 employment1 employment3 employment4 Marital_status1 Marital_status3 Marital_status4 if Marital_status2==1, select(lnprice1 sex1 Agegrp1 Agegrp3 Agegrp4 residence1 Education1 Education2  Education4   employment1 employment3 employment4 Marital_status1 Marital_status3 Marital_status4 religion_proh )  twostep vce(conventional)

heckman quanty lnprice1 sex1  Agegrp1 Agegrp3 Agegrp4 residence1  Education1 Education2 Education4 employment1 employment3 employment4 Marital_status1 Marital_status3 Marital_status4 if Marital_status3==1, select(lnprice1 sex1 Agegrp1 Agegrp3 Agegrp4 residence1 Education1 Education2  Education4   employment1 employment3 employment4 Marital_status1 Marital_status3 Marital_status4 religion_proh )  twostep vce(conventional)

heckman quanty lnprice1 sex1  Agegrp1 Agegrp3 Agegrp4 residence1  Education1 Education2 Education4 employment1 employment3 employment4 Marital_status1 Marital_status3 Marital_status4 if Marital_status4==1, select(lnprice1 sex1 Agegrp1 Agegrp3 Agegrp4 residence1 Education1 Education2  Education4   employment1 employment3 employment4 Marital_status1 Marital_status3 Marital_status4 religion_proh )  twostep vce(conventional)


********** Senegal
log using Senegal.log, replace


**FIML

heckman quanty lnprice sexw2 Agegrp1 Agegrp3 Agegrp4 residence1 wealth Education1 Education2 Education4 employment1 employment3 employment4 Marital_status1 Marital_status3 Marital_status4 , select(lnprice sexw2 Agegrp1 Agegrp3 Agegrp4 residence1 Education1 Education2  Education4  wealth employment1 employment3 employment4 Marital_status1 Marital_status3 Marital_status4 religion_proh )  vce(robust)
outreg2  using senegalrevision9_17_18.xls, replace  sideway noparen  dec(3)
***Marginal effects 

margins, dydx(*) predict(psel)  atmean 
outreg using margnigtwo.xls, stat(b_dfdx se_dfdx) bdec(3)  nobrket    starloc(1) starlevels(10 5 1) nocons replace


***Quintil
heckman quanty lnprice sexw2  Agegrp1 Agegrp3 Agegrp4 residence1  Education1 Education2 Education4 employment1 employment3 employment4 Marital_status1 Marital_status3 Marital_status4 if quintil1==1 , select(lnprice sexw2 Agegrp1 Agegrp3 Agegrp4 residence1 Education1 Education2  Education4   employment1 employment3 employment4 Marital_status1 Marital_status3 Marital_status4 religion_proh )  vce(robust)


heckman quanty lnprice sexw2 Agegrp1 Agegrp3 Agegrp4 residence1  Education1 Education2 Education4 employment1 employment3 employment4 Marital_status1 Marital_status3 Marital_status4 if quintil2==1, select(lnprice sexw2 Agegrp1 Agegrp3 Agegrp4 residence1 Education1 Education2  Education4   employment1 employment3 employment4 Marital_status1 Marital_status3 Marital_status4 religion_proh )  vce(robust)
heckman quanty lnprice sexw2  Agegrp1 Agegrp3 Agegrp4 residence1  Education1 Education2 Education4 employment1 employment3 employment4 Marital_status1 Marital_status3 Marital_status4 if quintil3==1, select(lnprice sexw2  Agegrp1 Agegrp3 Agegrp4 residence1 Education1 Education2  Education4   employment1 employment3 employment4 Marital_status1 Marital_status3 Marital_status4 religion_proh )  vce(robust)
heckman quanty lnprice sexw2  Agegrp1 Agegrp3 Agegrp4 residence1  Education1 Education2 Education4 employment1 employment3 employment4 Marital_status1 Marital_status3 Marital_status4 if quintil4==1, select(lnprice sexw2 Agegrp1 Agegrp3 Agegrp4 residence1 Education1 Education2  Education4   employment1 employment3 employment4 Marital_status1 Marital_status3 Marital_status4 religion_proh )  vce(robust)
heckman quanty lnprice sexw2  Agegrp1 Agegrp3 Agegrp4 residence1  Education1 Education2 Education4 employment1 employment3 employment4 Marital_status1 Marital_status3 Marital_status4 if quintil5==1, select(lnprice sexw2 Agegrp1 Agegrp3 Agegrp4 residence1 Education1 Education2  Education4   employment1 employment3 employment4 Marital_status1 Marital_status3 Marital_status4 religion_proh )  vce(robust)


**Age 
heckman quanty lnprice sexw2   residence1 wealth Education1 Education2 Education4 employment1 employment3 employment4 Marital_status1 Marital_status3 Marital_status4 if Agegrp1==1, select(lnprice sexw2  residence1 Education1 Education2  Education4  wealth employment1 employment3 employment4 Marital_status1 Marital_status3 Marital_status4 religion_proh )  vce(robust)
heckman quanty lnprice sexw2  residence1 wealth Education1 Education2 Education4 employment1 employment3 employment4 Marital_status1 Marital_status3 Marital_status4 if Agegrp2==1, select(lnprice sexw2  residence1 Education1 Education2  Education4  wealth employment1 employment3 employment4 Marital_status1 Marital_status3 Marital_status4 religion_proh )  vce(robust)
heckman quanty lnprice sexw2   residence1 wealth Education1 Education2 Education4  employment1 employment3 employment4 Marital_status1 Marital_status3 Marital_status4 if Agegrp3==1, select(lnprice sexw2  residence1 Education1 Education2  Education4  wealth employment1 employment3 employment4 Marital_status1 Marital_status3 Marital_status4 religion_proh  )  vce(robust)
heckman quanty lnprice sexw2   residence1 wealth Education1 Education2 Education4  employment1 employment3 employment4 Marital_status1 Marital_status3 Marital_status4 if Agegrp4==1, select(lnprice sexw2  residence1 Education1 Education2  Education4  wealth employment1 employment3 employment4 Marital_status1 Marital_status3 Marital_status4 religion_proh )  vce(robust)


*residence
heckman quanty lnprice sexw2   Agegrp1 Agegrp3 Agegrp4  wealth Education1 Education2 Education4 employment1 employment3 employment4 Marital_status1 Marital_status3 Marital_status4 if residence1==1, select(lnprice sexw2  Agegrp1 Agegrp3 Agegrp4  Education1 Education2  Education4  wealth employment1 employment3 employment4 Marital_status1 Marital_status3 Marital_status4 religion_proh )  vce(robust)
heckman quanty lnprice sexw2   Agegrp1 Agegrp3 Agegrp4  wealth Education1 Education2 Education4  employment1 employment3 employment4 Marital_status1 Marital_status3 Marital_status4 if residence2==1, select(lnprice sexw2  Agegrp1 Agegrp3 Agegrp4  Education1 Education2  Education4  wealth employment1 employment3 employment4 Marital_status1 Marital_status3 Marital_status4 religion_proh )  vce(robust)


**Sex
heckman quanty lnprice   Agegrp1 Agegrp3 Agegrp4 residence1 wealth Education1 Education2 Education4 employment1 employment3 employment4 Marital_status1 Marital_status3 Marital_status4 if sexw2 ==1, select(lnprice  Agegrp1 Agegrp3 Agegrp4 residence1 Education1 Education2  Education4  wealth employment1 employment3 employment4 Marital_status1 Marital_status3 Marital_status4 religion_proh )  vce(robust)
heckman quanty lnprice   Agegrp1 Agegrp3 Agegrp4 residence1 wealth Education1 Education2 Education4  employment1 employment3 employment4 Marital_status1 Marital_status3 Marital_status4 if sexw1==1, select(lnprice  Agegrp1 Agegrp3 Agegrp4 residence1 Education1 Education2  Education4  wealth employment1 employment3 employment4 Marital_status1 Marital_status3 Marital_status4 religion_proh )  vce(robust)


***Education
heckman quanty lnprice sexw2   Agegrp1 Agegrp3 Agegrp4 residence1 wealth Education1 Education2 Education4 employment1 employment3 employment4 Marital_status1 Marital_status3 Marital_status4 if Education1==1, select(lnprice sexw2  Agegrp1 Agegrp3 Agegrp4 residence1 Education1 Education2  Education4  wealth employment1 employment3 employment4 Marital_status1 Marital_status3 Marital_status4 religion_proh )  vce(robust)
heckman quanty lnprice sexw2   Agegrp1 Agegrp3 Agegrp4 residence1 wealth Education1 Education2 Education4 employment1 employment3 employment4 Marital_status1 Marital_status3 Marital_status4 if Education2==1 , select(lnprice sexw2  Agegrp1 Agegrp3 Agegrp4 residence1 Education1 Education2  Education4  wealth employment1 employment3 employment4 Marital_status1 Marital_status3 Marital_status4 religion_proh )  vce(robust)
heckman quanty lnprice sexw2   Agegrp1 Agegrp3 Agegrp4 residence1 wealth Education1 Education2 Education4 employment1 employment3 employment4 Marital_status1 Marital_status3 Marital_status4 if Education3==1, select(lnprice sexw2  Agegrp1 Agegrp3 Agegrp4 residence1 Education1 Education2  Education4  wealth employment1 employment3 employment4 Marital_status1 Marital_status3 Marital_status4 religion_proh )  vce(robust)
heckman quanty lnprice sexw2   Agegrp1 Agegrp3 Agegrp4 residence1 wealth Education1 Education2 Education4 employment1 employment3 employment4 Marital_status1 Marital_status3 Marital_status4  if Education4==1, select(lnprice sexw2  Agegrp1 Agegrp3 Agegrp4 residence1 Education1 Education2  Education4  wealth employment1 employment3 employment4 Marital_status1 Marital_status3 Marital_status4 religion_proh )  vce(robust)


***Marital status
heckman quanty lnprice sexw2  Agegrp1 Agegrp3 Agegrp4 residence1  Education1 Education2 Education4 employment1 employment3 employment4 Marital_status1 Marital_status3 Marital_status4 if Marital_status1==1 , select(lnprice sexw2 Agegrp1 Agegrp3 Agegrp4 residence1 Education1 Education2  Education4   employment1 employment3 employment4 Marital_status1 Marital_status3 Marital_status4 religion_proh )  vce(robust)
heckman quanty lnprice sexw2  Agegrp1 Agegrp3 Agegrp4 residence1  Education1 Education2 Education4 employment1 employment3 employment4 Marital_status1 Marital_status3 Marital_status4 if Marital_status2==1, select(lnprice sexw2 Agegrp1 Agegrp3 Agegrp4 residence1 Education1 Education2  Education4   employment1 employment3 employment4 Marital_status1 Marital_status3 Marital_status4 religion_proh )  vce(robust)
heckman quanty lnprice sexw2  Agegrp1 Agegrp3 Agegrp4 residence1  Education1 Education2 Education4 employment1 employment3 employment4 Marital_status1 Marital_status3 Marital_status4 if Marital_status3==1, select(lnprice sexw2 Agegrp1 Agegrp3 Agegrp4 residence1 Education1 Education2  Education4   employment1 employment3 employment4 Marital_status1 Marital_status3 Marital_status4 religion_proh )  vce(robust)
heckman quanty lnprice sexw2  Agegrp1 Agegrp3 Agegrp4 residence1  Education1 Education2 Education4 employment1 employment3 employment4 Marital_status1 Marital_status3 Marital_status4 if Marital_status4==1, select(lnprice sexw2 Agegrp1 Agegrp3 Agegrp4 residence1 Education1 Education2  Education4   employment1 employment3 employment4 Marital_status1 Marital_status3 Marital_status4 religion_proh )  vce(robust)


***Twostep


heckman quanty lnprice sexw2 Agegrp1 Agegrp3 Agegrp4 residence1 wealth Education1 Education2 Education4 employment1 employment3 employment4 Marital_status1 Marital_status3 Marital_status4 , select(lnprice sexw2 Agegrp1 Agegrp3 Agegrp4 residence1 Education1 Education2  Education4  wealth employment1 employment3 employment4 Marital_status1 Marital_status3 Marital_status4 religion_proh )  twostep vce(conventional)
outreg2  using senegal9_17_18.xls, append  sideway noparen  dec(3)

****Marginal effects 

margins, dydx(*) predict(psel)  atmean 
outreg using marg3.doc, stat(b_dfdx se_dfdx) bdec(3)  nobrket    starloc(1) starlevels(10 5 1) nocons replace


***Quintil
heckman quanty lnprice sexw2  Agegrp1 Agegrp3 Agegrp4 residence1  Education1 Education2 Education4 employment1 employment3 employment4 Marital_status1 Marital_status3 Marital_status4 if quintil1==1 , select(lnprice sexw2 Agegrp1 Agegrp3 Agegrp4 residence1 Education1 Education2  Education4   employment1 employment3 employment4 Marital_status1 Marital_status3 Marital_status4 religion_proh )  twostep vce(conventional)


heckman quanty lnprice sexw2 Agegrp1 Agegrp3 Agegrp4 residence1  Education1 Education2 Education4 employment1 employment3 employment4 Marital_status1 Marital_status3 Marital_status4 if quintil2==1, select(lnprice sexw2 Agegrp1 Agegrp3 Agegrp4 residence1 Education1 Education2  Education4   employment1 employment3 employment4 Marital_status1 Marital_status3 Marital_status4 religion_proh )  twostep vce(conventional)
heckman quanty lnprice sexw2  Agegrp1 Agegrp3 Agegrp4 residence1  Education1 Education2 Education4 employment1 employment3 employment4 Marital_status1 Marital_status3 Marital_status4 if quintil3==1, select(lnprice sexw2  Agegrp1 Agegrp3 Agegrp4 residence1 Education1 Education2  Education4   employment1 employment3 employment4 Marital_status1 Marital_status3 Marital_status4 religion_proh )  twostep vce(conventional)
heckman quanty lnprice sexw2  Agegrp1 Agegrp3 Agegrp4 residence1  Education1 Education2 Education4 employment1 employment3 employment4 Marital_status1 Marital_status3 Marital_status4 if quintil4==1, select(lnprice sexw2 Agegrp1 Agegrp3 Agegrp4 residence1 Education1 Education2  Education4   employment1 employment3 employment4 Marital_status1 Marital_status3 Marital_status4 religion_proh )  twostep vce(conventional)
heckman quanty lnprice sexw2  Agegrp1 Agegrp3 Agegrp4 residence1  Education1 Education2 Education4 employment1 employment3 employment4 Marital_status1 Marital_status3 Marital_status4 if quintil5==1, select(lnprice sexw2 Agegrp1 Agegrp3 Agegrp4 residence1 Education1 Education2  Education4   employment1 employment3 employment4 Marital_status1 Marital_status3 Marital_status4 religion_proh )  twostep vce(conventional)


**Age 
heckman quanty lnprice sexw2   residence1 wealth Education1 Education2 Education4 employment1 employment3 employment4 Marital_status1 Marital_status3 Marital_status4 if Agegrp1==1, select(lnprice sexw2  residence1 Education1 Education2  Education4  wealth employment1 employment3 employment4 Marital_status1 Marital_status3 Marital_status4 religion_proh )  twostep vce(conventional)
heckman quanty lnprice sexw2  residence1 wealth Education1 Education2 Education4 employment1 employment3 employment4 Marital_status1 Marital_status3 Marital_status4 if Agegrp2==1, select(lnprice sexw2  residence1 Education1 Education2  Education4  wealth employment1 employment3 employment4 Marital_status1 Marital_status3 Marital_status4 religion_proh )  twostep vce(conventional)
heckman quanty lnprice sexw2   residence1 wealth Education1 Education2 Education4  employment1 employment3 employment4 Marital_status1 Marital_status3 Marital_status4 if Agegrp3==1, select(lnprice sexw2  residence1 Education1 Education2  Education4  wealth employment1 employment3 employment4 Marital_status1 Marital_status3 Marital_status4 religion_proh  )  twostep vce(conventional)
heckman quanty lnprice sexw2   residence1 wealth Education1 Education2 Education4  employment1 employment3 employment4 Marital_status1 Marital_status3 Marital_status4 if Agegrp4==1, select(lnprice sexw2  residence1 Education1 Education2  Education4  wealth employment1 employment3 employment4 Marital_status1 Marital_status3 Marital_status4 religion_proh )  twostep vce(conventional)


*residence
heckman quanty lnprice sexw2   Agegrp1 Agegrp3 Agegrp4  wealth Education1 Education2 Education4 employment1 employment3 employment4 Marital_status1 Marital_status3 Marital_status4 if residence1==1, select(lnprice sexw2  Agegrp1 Agegrp3 Agegrp4  Education1 Education2  Education4  wealth employment1 employment3 employment4 Marital_status1 Marital_status3 Marital_status4 religion_proh )  twostep vce(conventional)
heckman quanty lnprice sexw2   Agegrp1 Agegrp3 Agegrp4  wealth Education1 Education2 Education4  employment1 employment3 employment4 Marital_status1 Marital_status3 Marital_status4 if residence2==1, select(lnprice sexw2  Agegrp1 Agegrp3 Agegrp4  Education1 Education2  Education4  wealth employment1 employment3 employment4 Marital_status1 Marital_status3 Marital_status4 religion_proh )  twostep vce(conventional)


**Sex
heckman quanty lnprice   Agegrp1 Agegrp3 Agegrp4 residence1 wealth Education1 Education2 Education4 employment1 employment3 employment4 Marital_status1 Marital_status3 Marital_status4 if sexw2 ==1, select(lnprice  Agegrp1 Agegrp3 Agegrp4 residence1 Education1 Education2  Education4  wealth employment1 employment3 employment4 Marital_status1 Marital_status3 Marital_status4 religion_proh )  twostep vce(conventional)
heckman quanty lnprice   Agegrp1 Agegrp3 Agegrp4 residence1 wealth Education1 Education2 Education4  employment1 employment3 employment4 Marital_status1 Marital_status3 Marital_status4 if sexw1==1, select(lnprice  Agegrp1 Agegrp3 Agegrp4 residence1 Education1 Education2  Education4  wealth employment1 employment3 employment4 Marital_status1 Marital_status3 Marital_status4 religion_proh ) twostep vce(conventional)


***Education
heckman quanty lnprice sexw2   Agegrp1 Agegrp3 Agegrp4 residence1 wealth Education1 Education2 Education4 employment1 employment3 employment4 Marital_status1 Marital_status3 Marital_status4 if Education1==1, select(lnprice sexw2  Agegrp1 Agegrp3 Agegrp4 residence1 Education1 Education2  Education4  wealth employment1 employment3 employment4 Marital_status1 Marital_status3 Marital_status4 religion_proh )  twostep vce(conventional)
heckman quanty lnprice sexw2   Agegrp1 Agegrp3 Agegrp4 residence1 wealth Education1 Education2 Education4 employment1 employment3 employment4 Marital_status1 Marital_status3 Marital_status4 if Education2==1 , select(lnprice sexw2  Agegrp1 Agegrp3 Agegrp4 residence1 Education1 Education2  Education4  wealth employment1 employment3 employment4 Marital_status1 Marital_status3 Marital_status4 religion_proh )  twostep vce(conventional)
heckman quanty lnprice sexw2   Agegrp1 Agegrp3 Agegrp4 residence1 wealth Education1 Education2 Education4 employment1 employment3 employment4 Marital_status1 Marital_status3 Marital_status4 if Education3==1, select(lnprice sexw2  Agegrp1 Agegrp3 Agegrp4 residence1 Education1 Education2  Education4  wealth employment1 employment3 employment4 Marital_status1 Marital_status3 Marital_status4 religion_proh )  twostep vce(conventional)
heckman quanty lnprice sexw2   Agegrp1 Agegrp3 Agegrp4 residence1 wealth Education1 Education2 Education4 employment1 employment3 employment4 Marital_status1 Marital_status3 Marital_status4  if Education4==1, select(lnprice sexw2  Agegrp1 Agegrp3 Agegrp4 residence1 Education1 Education2  Education4  wealth employment1 employment3 employment4 Marital_status1 Marital_status3 Marital_status4 religion_proh )  twostep vce(conventional)


***Marital status
heckman quanty lnprice sexw2  Agegrp1 Agegrp3 Agegrp4 residence1  Education1 Education2 Education4 employment1 employment3 employment4 Marital_status1 Marital_status3 Marital_status4 if Marital_status1==1 , select(lnprice sexw2 Agegrp1 Agegrp3 Agegrp4 residence1 Education1 Education2  Education4   employment1 employment3 employment4 Marital_status1 Marital_status3 Marital_status4 religion_proh )  twostep vce(conventional)
heckman quanty lnprice sexw2  Agegrp1 Agegrp3 Agegrp4 residence1  Education1 Education2 Education4 employment1 employment3 employment4 Marital_status1 Marital_status3 Marital_status4 if Marital_status2==1, select(lnprice sexw2 Agegrp1 Agegrp3 Agegrp4 residence1 Education1 Education2  Education4   employment1 employment3 employment4 Marital_status1 Marital_status3 Marital_status4 religion_proh )  twostep vce(conventional)
heckman quanty lnprice sexw2  Agegrp1 Agegrp3 Agegrp4 residence1  Education1 Education2 Education4 employment1 employment3 employment4 Marital_status1 Marital_status3 Marital_status4 if Marital_status3==1, select(lnprice sexw2 Agegrp1 Agegrp3 Agegrp4 residence1 Education1 Education2  Education4   employment1 employment3 employment4 Marital_status1 Marital_status3 Marital_status4 religion_proh )  twostep vce(conventional)
heckman quanty lnprice sexw2  Agegrp1 Agegrp3 Agegrp4 residence1  Education1 Education2 Education4 employment1 employment3 employment4 Marital_status1 Marital_status3 Marital_status4 if Marital_status4==1, select(lnprice sexw2 Agegrp1 Agegrp3 Agegrp4 residence1 Education1 Education2  Education4   employment1 employment3 employment4 Marital_status1 Marital_status3 Marital_status4 religion_proh )  twostep vce(conventional)
